# Supplementary material for: Prioritizing network communities
Source: Nat Commun. 2018 Jun 29;9:2544. doi: 10.1038/s41467-018-04948-5 (PMC6026212; doi:10.1038/s41467-018-04948-5)
Supplement: Supplementary file 3 — Supplementary Data 1 [file 41467_2018_4948_MOESM3_ESM.xlsx]

## Sheet: Sheet1
Supplementary Data 1: Prioritizing network communities in the network of medical drugs. Rank-ordered list of drug communities in the network of medical drugs. Higlighted are five highest ranked communities as determined by CRank. See section "Network of medical drugs with shared target proteins" and Figure 3 in the main manuscript.
Community rank in CRank prioritization	Medical drug community
1	Diazepam, Glutethimide, Propofol, Triazolam, Midazolam, Ketazolam, Meprobamate, Alprazolam, Prazepam, Flurazepam, Eszopiclone, Clobazam, Adinazolam, Primidone, Clonazepam, Halothane, Butalbital, Bromazepam, Quazepam, Topiramate, Methoxyflurane, Ethchlorvynol, Isoflurane, Butabarbital, Clorazepate, Estazolam, Metharbital, Lindane, Clotiazepam, Temazepam, Enflurane, Chlordiazepoxide, Talbutal, Flud…
2	Triamcinolone, Flumethasone, Ciclesonide, Amcinonide, Ulobetasol, Fluorometholone, Desonide, Mometasone, Desoximetasone, Hydrocortisone, Hydrocortamate, Prednisolone, Prednisone, Budesonide, Beclomethasone dipropionate, Paramethasone, Mifepristone, Betamethasone, Difluprednate, Flurandrenolide, Dexamethasone, Fluticasone furoate, Flunisolide, Medrysone, Clobetasol propionate, Diflorasone, Lotepre…
3	Glycopyrronium, Triflupromazine, Aclidinium, Doxepin, Oxyphencyclimine, Atropine, Metixene, Pilocarpine, Oxyphenonium, Trihexyphenidyl, Biperiden, Succinylcholine, Buclizine, Carbachol, Ethopropazine, Hyoscyamine, Ipratropium bromide, Clidinium, Scopolamine, Anisotropine Methylbromide, Pirenzepine, Benzquinamide, Oxybutynin, Cycrimine, Mepenzolate, Benzatropine, Propantheline, Homatropine Methylb…
4	Pergolide, Loxapine, Domperidone, Sertindole, Asenapine, Triflupromazine, Ziprasidone, Pipotiazine, Rotigotine, Lisuride, Amantadine, Chlorprothixene, Chlorpromazine, Pimozide, Pramipexole, Risperidone, Buspirone, Amisulpride, Promazine, Perphenazine, Bromocriptine, Cabergoline, Iloperidone, Droperidol, Fluphenazine, Lurasidone, Haloperidol, Clozapine, Acepromazine, Levodopa, Alizapride, Prochlor…
5	Neostigmine, Gallamine Triethiodide, Physostigmine, Donepezil, Rivastigmine, Pralidoxime, Pyridostigmine, Edrophonium, Dimetacrine, Ambenonium, Demecarium, Minaprine, Isoflurophate, Tacrine, Galantamine
6	Olmesartan, Irbesartan, Telmisartan, Tasosartan, Eprosartan, Valsartan, Losartan, Forasartan, Candesartan, Azilsartan medoxomil, Saprisartan
7	Fosphenytoin, Encainide, Indecainide, Flecainide, Aprindine, Zonisamide, Tocainide, Mexiletine, Phenytoin, Disopyramide, Moricizine, Carbamazepine, Mephenytoin, Lidocaine, Riluzole, Prilocaine, Propafenone, Ranolazine, Hexylcaine, Oxcarbazepine, Quinidine barbiturate, Cinchocaine, Quinidine, Ethotoin, Ajmaline, Cocaine
8	Diazepam, Glutethimide, Propofol, Triazolam, Midazolam, Meprobamate, Alprazolam, Prazepam, Flurazepam, Eszopiclone, Clobazam, Adinazolam, Primidone, Clonazepam, Halothane, Butalbital, Bromazepam, Quazepam, Topiramate, Methoxyflurane, Ethchlorvynol, Isoflurane, Piperazine, Fospropofol, Clorazepate, Estazolam, Metharbital, Calcium, Clotiazepam, Temazepam, Enflurane, Chlordiazepoxide, Talbutal, Flud…
9	Torasemide, Quinethazone, Trichlormethiazide, Digitoxin, Ouabain, Deslanoside, Furosemide, Acetyldigitoxin, Bretylium, Etacrynic acid, Methyclothiazide, Chlorthalidone, Bumetanide, Ciclopirox, Chlormerodrin
10	Salsalate, Icosapent, Rofecoxib, Tolmetin, Bromfenac, Oxaprozin, Valdecoxib, Meloxicam, Naproxen, Acetaminophen, Nimesulide, Nabumetone, Lornoxicam, Sulindac, Fenoprofen, Niflumic Acid, Flurbiprofen, Mefenamic acid, Celecoxib, Ketorolac, Tiaprofenic acid, Balsalazide, Dihomo-gamma-linolenic acid, Ketoprofen, Sulfasalazine, Lumiracoxib, Piroxicam, Carprofen, Acetylsalicylic acid, Salicylic acid, M…
11	Pefloxacin, Ciprofloxacin, Valrubicin, Temafloxacin, Trovafloxacin, Norfloxacin, Cinoxacin, Enoxacin, Gemifloxacin, Levofloxacin, Besifloxacin, Sparfloxacin, Moxifloxacin, Fleroxacin, Grepafloxacin, Lomefloxacin, Ofloxacin
12	Ketotifen, Antazoline, Diphenylpyraline, Chlorcyclizine, Propiomazine, Mepyramine, Levocabastine, Azelastine, Dexbrompheniramine, Doxepin, Bepotastine, Doxylamine, Clemastine, Chlorphenamine, Fexofenadine, Aceprometazine, Chlorpromazine, Terfenadine, Diphenhydramine, Hydroxyzine, Orphenadrine, Phenindamine, Pheniramine, Bromodiphenhydramine, Buclizine, Cinnarizine, Carbinoxamine, Isothipendyl, Lo…
13	Dezocine, Naltrexone, Fentanyl, Anileridine, 3-Methylfentanyl, Sufentanil, Nalbuphine, Dimethylthiambutene, Dextropropoxyphene, Remifentanil, Tapentadol, Diphenoxylate, Methylnaltrexone, Oxymorphone, Alvimopan, Buprenorphine, Butorphanol, Alfentanil, Levomethadyl Acetate, Levallorphan, Morphine, Levorphanol, Methadyl Acetate, Codeine, 3-Methylthiofentanyl, Dihydromorphine, Methadone, Diprenorphin…
14	Nifedipine, Isradipine, Verapamil, Cinnarizine, Mibefradil, Ibutilide, Nitrendipine, Amlodipine, Calcium, Nisoldipine, Felodipine, Nilvadipine, Gabapentin, Nimodipine, Nicardipine
15	Diazepam, Glutethimide, Amobarbital, Hexobarbital, Triazolam, Barbital, Midazolam, Ketazolam, Meprobamate, Alprazolam, Prazepam, Flurazepam, Propofol, Eszopiclone, Clobazam, Adinazolam, Primidone, Methoxyflurane, Clonazepam, Halothane, Lorazepam, Bromazepam, Quazepam, Topiramate, Aprobarbital, Zopiclone, Secobarbital, Ethchlorvynol, Butabarbital, Zaleplon, Heptabarbital, Clorazepate, Barbituric a…
16	Ethinyl Estradiol, Clomifene, Quinestrol, Mestranol, Estradiol, Chlorotrianisene, Medroxyprogesterone acetate, Conjugated Equine Estrogens, Estrone, Ethynodiol diacetate, Danazol, Toremifene, Ospemifene, Diethylstilbestrol, Progesterone, Raloxifene, Norgestimate, Etonogestrel, Levonorgestrel, Estriol, Estrone sulfate, Fluoxymesterone, Tamoxifen, Fulvestrant, Desogestrel, Trilostane, Dienestrol, E…
17	Quinethazone, Diclofenamide, Ethinamate, Diazoxide, Chlorothiazide, Ethoxzolamide, Topiramate, Acetazolamide, Methazolamide, Brinzolamide, Dorzolamide
18	Calusterone, Delta1-dihydrotestosterone, Fluoxymesterone, Testosterone, Methyltestosterone, Enzalutamide, Drospirenone, Drostanolone, Testosterone Propionate, Bicalutamide, Flutamide, Boldenone, Danazol, Oxandrolone, Nandrolone decanoate, Nilutamide, Cyproterone acetate, Nandrolone phenpropionate
19	Pirbuterol, Bevantolol, Ephedra, Alprenolol, Pindolol, Procaterol, Atenolol, Levobunolol, Ritodrine, Dipivefrin, Carteolol, Fenoterol, Bisoprolol, Esmolol, Isoprenaline, Bitolterol, Sotalol, Clenbuterol, Droxidopa, Norepinephrine, Salbutamol, Orciprenaline, Penbutolol, Indacaterol, Salmeterol, Timolol, Epinephrine, Metipranolol, Terbutaline, Bambuterol, Acebutolol, Arbutamine
20	Valrubicin, Dexrazoxane, Lucanthone, Teniposide, Daunorubicin, Mitoxantrone, Podofilox, Levofloxacin, Idarubicin, Etoposide, Sparfloxacin, Amsacrine, Fleroxacin, Doxorubicin
21	Diazepam, Glutethimide, Chlordiazepoxide, Barbituric acid derivative, Hexobarbital, Triazolam, Barbital, Midazolam, Ketazolam, Meprobamate, Alprazolam, Prazepam, Zolpidem, Flurazepam, Picrotoxin, Eszopiclone, Clobazam, Adinazolam, Primidone, Methoxyflurane, Clonazepam, Halothane, Lorazepam, Bromazepam, Quazepam, Topiramate, Zaleplon, Ethanol, Secobarbital, Ethchlorvynol, Isoflurane, Piperazine, T…
22	Dicyclomine, Glycopyrronium, Triflupromazine, Aclidinium, Doxepin, Oxyphencyclimine, Atropine, Benzatropine, Flavoxate, Metixene, Pilocarpine, Metoclopramide, Tropicamide, Trihexyphenidyl, Biperiden, Succinylcholine, Buclizine, Carbachol, Ethopropazine, Hyoscyamine, Methylscopolamine bromide, Ipratropium bromide, Clidinium, Procyclidine, Scopolamine, Anisotropine Methylbromide, Pirenzepine, Benzq…
23	Epinastine, Ranitidine, Betazole, Metiamide, Methantheline, Roxatidine acetate, Doxepin, Nizatidine, Cimetidine, Famotidine, Histamine
24	Bevantolol, Ephedra, Alprenolol, Pindolol, Atenolol, Levobunolol, Dipivefrin, Fenoterol, Bisoprolol, Esmolol, Isoprenaline, Sotalol, Clenbuterol, Droxidopa, Norepinephrine, Salbutamol, Orciprenaline, Penbutolol, Indacaterol, Salmeterol, Timolol, Epinephrine, Metipranolol, Terbutaline, Bambuterol, Acebutolol, Arbutamine
25	Dicyclomine, Glycopyrronium, Triflupromazine, Aclidinium, Doxepin, Oxyphencyclimine, Atropine, Benzatropine, Flavoxate, Metixene, Pilocarpine, Metoclopramide, Trihexyphenidyl, Biperiden, Succinylcholine, Buclizine, Carbachol, Ethopropazine, Hyoscyamine, Methylscopolamine bromide, Ipratropium bromide, Clidinium, Procyclidine, Scopolamine, Anisotropine Methylbromide, Pirenzepine, Benzquinamide, Oxy…
26	Nifedipine, Isradipine, Amiodarone, Bepridil, Nitrendipine, Amlodipine, Nisoldipine, Agmatine, Felodipine, Nicardipine, Nilvadipine, Gabapentin, Levetiracetam
27	Metocurine Iodide, Rocuronium, Atracurium besylate, Biperiden, Metocurine, Pipecuronium, Decamethonium, Cisatracurium besylate, Doxacurium chloride, Carbachol, Mivacurium, Mecamylamine, Vecuronium, Pancuronium, Tubocurarine
28	Dicyclomine, Glycopyrronium, Triflupromazine, Aclidinium, Doxepin, Oxyphencyclimine, Atropine, Benzatropine, Flavoxate, Metixene, Pilocarpine, Metoclopramide, Trihexyphenidyl, Biperiden, Succinylcholine, Buclizine, Carbachol, Ethopropazine, Hyoscyamine, Methylscopolamine bromide, Ipratropium bromide, Clidinium, Procyclidine, Scopolamine, Anisotropine Methylbromide, Pirenzepine, Benzquinamide, Cyc…
29	Ephedra, Perphenazine, Fenoldopam, Phenoxybenzamine, Yohimbine, Benzphetamine, Triflupromazine, Methamphetamine, Brimonidine, Methyldopa, Phentolamine, Pipotiazine, Methylergometrine, Pseudoephedrine, Oxymetazoline, Propericiazine, Phenylpropanolamine, Fluphenazine, Xylometazoline, Dexmedetomidine, Acepromazine, 4-Methoxyamphetamine, Thiothixene, Chlorprothixene, Zuclopenthixol, Mirtazapine, Clon…
30	Dicyclomine, Glycopyrronium, Triflupromazine, Aclidinium, Doxepin, Oxyphencyclimine, Atropine, Flavoxate, Metixene, Pilocarpine, Metoclopramide, Trihexyphenidyl, Biperiden, Succinylcholine, Buclizine, Carbachol, Cevimeline, Hyoscyamine, Methylscopolamine bromide, Ipratropium bromide, Clidinium, Benzatropine, Scopolamine, Anisotropine Methylbromide, Pirenzepine, Benzquinamide, Cycrimine, Mepenzola…
31	Isopropamide, Tiotropium, Aclidinium, Doxepin, Oxyphencyclimine, Atropine, Solifenacin, Pilocarpine, Darifenacin, Methacholine, Diphemanil Methylsulfate, Cryptenamine, Ipratropium bromide, Procyclidine, Anisotropine Methylbromide, Benzquinamide, Oxybutynin, Mepenzolate, Homatropine Methylbromide, Diphenidol, Fesoterodine, Tridihexethyl, Cevimeline, Tolterodine
32	Calusterone, Fluoxymesterone, Testosterone, Drospirenone, Bicalutamide, Testosterone Propionate, Flutamide, Boldenone, Oxandrolone, Nandrolone decanoate, Drostanolone, Nandrolone phenpropionate
33	Pirbuterol, Bevantolol, Ephedra, Nebivolol, Practolol, Alprenolol, Pindolol, Atenolol, Oxprenolol, Dipivefrin, Fenoterol, Bisoprolol, Esmolol, Isoprenaline, Bopindolol, Bitolterol, Dobutamine, Clenbuterol, Droxidopa, Norepinephrine, Amiodarone, Mirabegron, Carvedilol, Salbutamol, Orciprenaline, Bupranolol, Nadolol, Indacaterol, Salmeterol, Metoprolol, Isoetarine, Betaxolol, Terbutaline, Bambutero…
34	Biperiden, Aclidinium, Doxepin, Triflupromazine, Atropine, Metixene, Pilocarpine, Oxyphenonium, Tropicamide, Trihexyphenidyl, Glycopyrronium, Buclizine, Carbachol, Cryptenamine, Hyoscyamine, Methylscopolamine bromide, Ipratropium bromide, Clidinium, Procyclidine, Scopolamine, Anisotropine Methylbromide, Pirenzepine, Benzquinamide, Cycrimine, Benzatropine, Propantheline, Homatropine Methylbromide,…
35	Ephedra, Pseudoephedrine, Prazosin, Levobunolol, Mephentermine, Phenoxybenzamine, Practolol, Benzphetamine, Nebivolol, Atenolol, Oxprenolol, Dipivefrin, Carteolol, Nicergoline, Bisoprolol, Isoprenaline, Levonordefrin, Sotalol, Terazosin, Amiodarone, Carvedilol, Phenylpropanolamine, Metaraminol, Tolazoline, Penbutolol, Tamsulosin, Dobutamine, Silodosin, Oxymetazoline, Nadolol, Isometheptene, 4-Met…
36	Ephedra, Anisotropine Methylbromide, Trihexyphenidyl, Benzatropine, Aclidinium, Carbachol, Cevimeline, Oxyphencyclimine, Pirenzepine, Metixene, Ipratropium bromide
37	Bevantolol, Ephedra, Nebivolol, Levobunolol, Practolol, Alprenolol, Pindolol, Atenolol, Labetalol, Bopindolol, Dipivefrin, Carteolol, Bisoprolol, Esmolol, Isoprenaline, Oxprenolol, Sotalol, Droxidopa, Norepinephrine, Amiodarone, Carvedilol, Penbutolol, Bupranolol, Phentolamine, Nadolol, Metoprolol, Isoetarine, Betaxolol, Timolol, Epinephrine, Metipranolol, Dobutamine, Acebutolol, Arbutamine, Prop…
38	Triflupromazine, Bethanechol, Hyoscyamine, Aclidinium, Doxepin, Oxyphencyclimine, Atropine, Flavoxate, Pilocarpine, Carbachol, Cryptenamine, Gallamine Triethiodide, Methylscopolamine bromide, Ipratropium bromide, Procyclidine, Dimetindene, Anisotropine Methylbromide, Benzquinamide, Rocuronium, Oxybutynin, Homatropine Methylbromide, Diphenidol, Tridihexethyl, Tolterodine
39	Bevantolol, Ephedra, Nebivolol, Practolol, Alprenolol, Pindolol, Atenolol, Labetalol, Bopindolol, Levobunolol, Carteolol, Bisoprolol, Esmolol, Isoprenaline, Oxprenolol, Sotalol, Droxidopa, Norepinephrine, Amiodarone, Carvedilol, Penbutolol, Bupranolol, Nadolol, Metoprolol, Isoetarine, Betaxolol, Timolol, Epinephrine, Metipranolol, Dobutamine, Acebutolol, Arbutamine, Propranolol
40	Chloroprocaine, Procaine, Cinchocaine, Levobupivacaine, Ropivacaine, Dyclonine, Proparacaine, Mepivacaine, Benzocaine, Oxybuprocaine, Bupivacaine, Lidocaine
41	Calusterone, Flutamide, Delta1-dihydrotestosterone, Fluoxymesterone, Testosterone, Drospirenone, Bicalutamide, Testosterone Propionate, Drostanolone, Boldenone, Danazol, Oxandrolone, Nandrolone decanoate, Nilutamide, Cyproterone acetate, Nandrolone phenpropionate
42	Sumatriptan, Chlorpromazine, Pipotiazine, Naratriptan, Cinitapride, Buspirone, Thioproperazine, Alprenolol, Doxepin, Methysergide, Alverine, Zolmitriptan, Nefazodone, Penbutolol, Acepromazine, Trazodone
43	Pirbuterol, Ephedra, Nebivolol, Levobunolol, Practolol, Alprenolol, Pindolol, Procaterol, Atenolol, Labetalol, Bopindolol, Ritodrine, Dipivefrin, Carteolol, Fenoterol, Bisoprolol, Esmolol, Isoprenaline, Oxprenolol, Bitolterol, Sotalol, Dobutamine, Clenbuterol, Droxidopa, Norepinephrine, Amiodarone, Carvedilol, Orciprenaline, Arformoterol, Penbutolol, Nadolol, Indacaterol, Salmeterol, Metoprolol, …
44	Pirbuterol, Bevantolol, Ephedra, Practolol, Alprenolol, Pindolol, Procaterol, Atenolol, Labetalol, Levobunolol, Ritodrine, Dipivefrin, Fenoterol, Bisoprolol, Esmolol, Isoprenaline, Bitolterol, Sotalol, Clenbuterol, Droxidopa, Norepinephrine, Amiodarone, Salbutamol, Carvedilol, Orciprenaline, Arformoterol, Penbutolol, Bupranolol, Nadolol, Indacaterol, Salmeterol, Metoprolol, Isoetarine, Timolol, E…
45	Medroxyprogesterone acetate, Drospirenone, Allylestrenol, Norgestimate, Progesterone, Dydrogesterone, Norelgestromin, Danazol, Mifepristone, Desogestrel, Megestrol acetate, Etonogestrel, Levonorgestrel, Ethynodiol diacetate
46	Chloroprocaine, Procaine, Levobupivacaine, Ropivacaine, Dyclonine, Proparacaine, Lidocaine, Benzocaine, Oxybuprocaine, Bupivacaine, Mepivacaine
47	Dalfampridine, Fospropofol, Enflurane, Lindane, Flunitrazepam, Gamma Hydroxybutyric Acid, Sevoflurane, Perampanel, Desflurane, Methoxyflurane, Isoflurane, Piperazine
48	Clonidine, Methamphetamine, Brimonidine, Etomidate, Xylometazoline, Tizanidine, Bethanidine, Yohimbine, Mephentermine, Norepinephrine, Epinephrine, Ergoloid mesylate, Ephedra, Droxidopa
49	Sibutramine, Trimipramine, Ephedra, Dexmethylphenidate, Mazindol, Imipramine, Doxepin, Amitriptyline, Milnacipran, Tapentadol, MMDA, Orphenadrine, Desipramine, Maprotiline, Venlafaxine, Guanadrel, Bupropion, Atomoxetine, Levomilnacipran, Nefazodone, Phenmetrazine, Desvenlafaxine, Protriptyline, "3, Diethylpropion, Duloxetine, Phendimetrazine, Debrisoquin, Dextroamphetamine, Nortriptyline, Tramado…
50	Clonidine, Ephedra, Methamphetamine, Brimonidine, Norepinephrine, Glycodiazine, Tizanidine, Tolazamide, Mephentermine, Glimepiride, Acamprosate, Bethanidine, Yohimbine, Gabapentin, Ifenprodil, Agmatine, Ergoloid mesylate, Orphenadrine, Droxidopa, Acetohexamide, Levetiracetam
51	Ketotifen, Sibutramine, Ephedra, Diphenylpyraline, Loxapine, Epinastine, Mazindol, Trimipramine, Propiomazine, Mepyramine, Levocabastine, Azelastine, Cetirizine, Asenapine, Tripelennamine, Doxepin, Bepotastine, Butriptyline, Doxylamine, Milnacipran, Fenfluramine, Clemastine, Chlorphenamine, Fexofenadine, Hydroxyzine, Chlorpromazine, Fluoxetine, Citalopram, Risperidone, Isothipendyl, Orphenadrine,…
52	Pergolide, Domperidone, Sertindole, Clomipramine, Doxepin, Rotigotine, Lisuride, Pimozide, Pramipexole, Captodiame, Bromocriptine, Dextromethorphan, Cyproheptadine, Nefazodone, Levodopa, Apomorphine, Chlorprothixene, Methysergide, Thiothixene, Minaprine, Dopamine, Trazodone, Pentazocine, Paliperidone, Ropinirole
53	Phenoxybenzamine, Epinephrine, Isometheptene, Benzphetamine, Levonordefrin, Dipivefrin, Nicergoline, Phentolamine, Pseudoephedrine, Droxidopa, Norepinephrine, Oxymetazoline, Carvedilol, Phenylpropanolamine, Tamsulosin, Droperidol, Silodosin, Xylometazoline, Mephentermine, 4-Methoxyamphetamine, Midodrine, Thioproperazine, Ergonovine, Tolazoline, Flupentixol, Phendimetrazine, Apraclonidine, Ergotam…
54	Sibutramine, Trimipramine, Mazindol, Fluvoxamine, Imipramine, Clomipramine, Doxepin, Amitriptyline, Milnacipran, Fluoxetine, Citalopram, MMDA, Desipramine, Venlafaxine, Butriptyline, Levomilnacipran, Nefazodone, 4-Methoxyamphetamine, Desvenlafaxine, Protriptyline, "3, Duloxetine, Paroxetine, Escitalopram, Amoxapine, Sertraline, Nortriptyline, Tramadol, Phentermine, Fenfluramine, Cocaine, Dexfenfl…
55	Guanabenz, Ephedra, Fluvoxamine, Yohimbine, Clomipramine, Fenfluramine, Isocarboxazid, Methamphetamine, Brimonidine, Procaine, Tapentadol, Fluoxetine, Citalopram, Methylphenidate, Orphenadrine, Maprotiline, Guanadrel, Rasagiline, Butriptyline, Atomoxetine, Xylometazoline, Phendimetrazine, Lofexidine, Minaprine, Reboxetine, Moclobemide, Clonidine, Paroxetine, Escitalopram, Debrisoquin, Amoxapine, …
56	Bevantolol, Ephedra, Nebivolol, Practolol, Alprenolol, Pindolol, Atenolol, Labetalol, Bopindolol, Levobunolol, Carteolol, Bisoprolol, Esmolol, Isoprenaline, Oxprenolol, Sotalol, Droxidopa, Norepinephrine, Amiodarone, Mirabegron, Carvedilol, Penbutolol, Nadolol, Metoprolol, Isoetarine, Betaxolol, Timolol, Metipranolol, Dobutamine, Acebutolol, Arbutamine, Propranolol
57	Ephedra, Alseroxylon, Dextroamphetamine, Deserpidine, MMDA, Isometheptene, Methamphetamine, Benzphetamine, 4-Methoxyamphetamine, Propylhexedrine, Reserpine, "3, Tetrabenazine, Amphetamine
58	Minoxidil, Clonidine, Methamphetamine, Brimonidine, Glycodiazine, Tolazamide, Mephentermine, Glimepiride, Tizanidine, Bethanidine, Yohimbine, Norepinephrine, Agmatine, Ergoloid mesylate, Ephedra, Droxidopa, Acetohexamide
59	MMDA, Sertindole, Clomipramine, Asenapine, Doxepin, Amitriptyline, Ziprasidone, Cinitapride, Olanzapine, Chlorpromazine, Pipotiazine, Risperidone, Desipramine, Acepromazine, Mirtazapine, Iloperidone, Lurasidone, Butriptyline, Cyproheptadine, Nefazodone, Clozapine, Minaprine, Aripiprazole, Loxapine, Thiothixene, Mesoridazine, Chlorprothixene, Methysergide, Cisapride, Flupentixol, Thioproperazine, …
60	Minoxidil, Clonidine, Methamphetamine, Brimonidine, Glycodiazine, Mephentermine, Tizanidine, Bethanidine, Yohimbine, Norepinephrine, Agmatine, Ergoloid mesylate, Ephedra, Droxidopa
61	Pergolide, Domperidone, Sertindole, Clomipramine, Asenapine, Doxepin, Ziprasidone, Rotigotine, Lisuride, Olanzapine, Chlorpromazine, Pimozide, Pramipexole, Risperidone, Captodiame, Bromocriptine, Iloperidone, Lurasidone, Nefazodone, Clozapine, Acepromazine, Minaprine, Apomorphine, Aripiprazole, Thioproperazine, Mesoridazine, Chlorprothixene, Methysergide, Flupentixol, Thiothixene, Levodopa, Queti…
62	Sibutramine, Trimipramine, Ephedra, MMDA, Dexmethylphenidate, Mazindol, Fluvoxamine, Imipramine, Clomipramine, Doxepin, Amitriptyline, Milnacipran, Methamphetamine, Dextroamphetamine, Fluoxetine, Citalopram, Pseudoephedrine, Orphenadrine, Desipramine, Maprotiline, Venlafaxine, Guanadrel, Bupropion, Escitalopram, Butriptyline, Atomoxetine, Levomilnacipran, Nefazodone, Reboxetine, Desvenlafaxine, P…
63	Pirbuterol, Ephedra, Alprenolol, Procaterol, Labetalol, Levobunolol, Dipivefrin, Carteolol, Fenoterol, Arformoterol, Isoprenaline, Bitolterol, Sotalol, Clenbuterol, Droxidopa, Norepinephrine, Salbutamol, Orciprenaline, Penbutolol, Indacaterol, Salmeterol, Timolol, Metipranolol, Terbutaline, Formoterol, Bambuterol
64	Pirbuterol, Dipivefrin, Ephedra, Fenoterol, Timolol, Alprenolol, Isoprenaline, Bitolterol, Sotalol, Norepinephrine, Droxidopa, Terbutaline, Formoterol, Bambuterol, Salmeterol, Penbutolol, Procaterol
65	Pirbuterol, Ephedra, Alprenolol, Procaterol, Labetalol, Levobunolol, Ritodrine, Dipivefrin, Carteolol, Fenoterol, Arformoterol, Isoprenaline, Bitolterol, Sotalol, Clenbuterol, Droxidopa, Norepinephrine, Salbutamol, Orciprenaline, Penbutolol, Indacaterol, Salmeterol, Timolol, Epinephrine, Metipranolol, Terbutaline, Formoterol, Bambuterol
66	Guanabenz, Ephedra, Epinephrine, Phenoxybenzamine, Yohimbine, Benzphetamine, Guanfacine, Dipivefrin, Methamphetamine, Brimonidine, Methyldopa, Phentolamine, Pseudoephedrine, Droxidopa, Norepinephrine, Oxymetazoline, Propericiazine, Phenylpropanolamine, Xylometazoline, Dexmedetomidine, Lofexidine, 4-Methoxyamphetamine, Mirtazapine, Clonidine, Apraclonidine, Mephentermine, Bethanidine, Ergoloid mes…
67	Prazosin, Chlorpromazine, Phentolamine, Silodosin, Pseudoephedrine, Doxazosin, Nicergoline, Oxymetazoline, Midodrine, Carvedilol, Phenylpropanolamine, Labetalol, Metaraminol, Levonordefrin, Thioridazine, Tolazoline
68	Sibutramine, Ephedra, MMDA, Mazindol, Diethylpropion, Methamphetamine, Procaine, Dextroamphetamine, Methylphenidate, Pseudoephedrine, Amphetamine, 4-Methoxyamphetamine, Phenmetrazine, Dexmethylphenidate, Bupropion, Benzatropine, Fencamfamine, Phentermine, Modafinil, Dopamine, Lisdexamfetamine, Cocaine
69	Phenoxybenzamine, Prazosin, Epinephrine, Isometheptene, Benzphetamine, Labetalol, Levonordefrin, Dipivefrin, Nicergoline, Chlorpromazine, Phentolamine, Pseudoephedrine, Terazosin, Droxidopa, Norepinephrine, Oxymetazoline, Carvedilol, Phenylpropanolamine, Metaraminol, Tamsulosin, Droperidol, Silodosin, Xylometazoline, Mephentermine, 4-Methoxyamphetamine, Midodrine, Thioproperazine, Ergonovine, Thi…
70	Pergolide, Domperidone, Sertindole, Clomipramine, Doxepin, Rotigotine, Lisuride, Pimozide, Pramipexole, Captodiame, Bromocriptine, Dextromethorphan, Cyproheptadine, Nefazodone, Minaprine, Apomorphine, Chlorprothixene, Methysergide, Agomelatine, Levodopa, Dopamine, Fenfluramine, Trazodone, Pentazocine, Paliperidone, Ropinirole
71	Methadone, Ketamine, Procaine, Phencyclidine, Memantine, Dextromethorphan, Orphenadrine, Acamprosate, Rolicyclidine, Ifenprodil, Tenocyclidine, Ethanol, Felbamate, Amantadine, Ethopropazine
72	Lisuride, Agomelatine, Cyproheptadine, Nefazodone, Clomipramine, Minaprine, Captodiame, Doxepin, Methysergide, Fenfluramine, Chlorprothixene, Sertindole, Paliperidone, Trazodone
73	Guanabenz, Ephedra, Mephentermine, Phenoxybenzamine, Yohimbine, Benzphetamine, Guanfacine, Dipivefrin, Methamphetamine, Brimonidine, Chlorpromazine, Phentolamine, Pseudoephedrine, Droxidopa, Norepinephrine, Oxymetazoline, Propericiazine, Phenylpropanolamine, Mirtazapine, Xylometazoline, Dexmedetomidine, Lofexidine, 4-Methoxyamphetamine, Methyldopa, Clonidine, Flupentixol, Apraclonidine, Epinephri…
74	Clonidine, Ephedra, Methamphetamine, Brimonidine, Norepinephrine, Mephentermine, Tizanidine, Bethanidine, Yohimbine, Ifenprodil, Agmatine, Ergoloid mesylate, Orphenadrine, Droxidopa
75	Sibutramine, Trimipramine, Ephedra, MMDA, Dexmethylphenidate, Mazindol, Imipramine, Amitriptyline, Milnacipran, Methamphetamine, Tapentadol, Pseudoephedrine, Orphenadrine, Desipramine, Maprotiline, Venlafaxine, Guanadrel, Bupropion, Atomoxetine, Levomilnacipran, Nefazodone, 4-Methoxyamphetamine, Reboxetine, Desvenlafaxine, Protriptyline, "3, Diethylpropion, Duloxetine, Phendimetrazine, Debrisoqui…
76	Hexobarbital, Picrotoxin, Midazolam, Ketazolam, Dalfampridine, Zolpidem, Amobarbital, Methoxyflurane, Enflurane, Aprobarbital, Ethanol, Zopiclone, Secobarbital, Isoflurane, Piperazine, Thiamylal, Zaleplon, Heptabarbital, Fospropofol, Barbituric acid derivative, Dihydroquinidine barbiturate, Methohexital, Lindane, Flunitrazepam, Calcium, Perampanel, Progabide, Barbital, Methylphenobarbital, Quinid…
77	Perphenazine, Fenoldopam, Clomipramine, Triflupromazine, Chlorpromazine, Pipotiazine, Methylergometrine, Methysergide, Propericiazine, Acepromazine, Fluphenazine, Levodopa, Ropinirole, Chlorprothixene, Zuclopenthixol, Flupentixol, Thiothixene, Acetophenazine, Minaprine, Carphenazine, Dopamine, Thioridazine
78	Flupentixol, Triflupromazine, Fluphenazine, Thiothixene, Chlorpromazine, Pipotiazine, Methylergometrine, Acetophenazine, Fenoldopam, Levodopa, Dopamine, Carphenazine, Propericiazine, Perphenazine, Acepromazine, Thioridazine, Chlorprothixene, Zuclopenthixol
79	Lisdexamfetamine, Sibutramine, Diethylpropion, MMDA, Procaine, Dextroamphetamine, Methylphenidate, Benzatropine, Fencamfamine, Mazindol, 4-Methoxyamphetamine, Phenmetrazine, Phentermine, Dexmethylphenidate, Dopamine, Modafinil, Disulfiram, Ephedra, Amphetamine, Bupropion
80	Sertindole, Clomipramine, Asenapine, Doxepin, Triflupromazine, Ziprasidone, Lisuride, Chlorpromazine, Risperidone, Amisulpride, Acepromazine, Iloperidone, Lurasidone, Cyproheptadine, Nefazodone, Clozapine, Minaprine, Aripiprazole, Loxapine, Thiothixene, Mesoridazine, Chlorprothixene, Methysergide, Flupentixol, Thioproperazine, Quetiapine, Paliperidone, Trazodone
81	Flupentixol, Fluphenazine, Thiothixene, Propericiazine, Pipotiazine, Methylergometrine, Acetophenazine, Fenoldopam, Levodopa, Dopamine, Carphenazine, Triflupromazine, Perphenazine, Acepromazine, Thioridazine, Chlorprothixene, Disulfiram, Zuclopenthixol
